# Supplementary material for: Phylogeny and Niche Conservatism in North and Central American Triatomine Bugs (Hemiptera: Reduviidae: Triatominae), Vectors of Chagas' Disease
Source: PLoS Negl Trop Dis. 2014 Oct 30;8(10):e3266. doi: 10.1371/journal.pntd.0003266 (PMC4214621; doi:10.1371/journal.pntd.0003266)
Supplement: Table S2 — GenBank accession numbers of the sequences examined in this study. (XLSX) [file pntd.0003266.s004.xlsx]

## Sheet: Hoja1
Species	Locus							Phylogenetic Analysis
	Cytb	COI	12S	16S	18S	28S	ITS2	MLocus	Cytb	ITS2
T. barberi	AY830137 1				AJ42195828		AJ29359031	P	P	P
T. bassolsae							AM28672429			P
T. brasiliensis	FJ5941132	AF021191¹³	AF021187¹³	AF021185¹³	AJ42195728	GQ85339517		P
T. circummaculata		AF021186¹³	AF021190¹³	AF021189¹³				P
T. costalimai			AY18582020	AY18583420				P
T. delpontei	HQ3332413	FJ43976814	AF32451021	AF32452021				P
T. dimidiata Pac	AY062157 4			AY0621394			AM28669329	P	P	P
T. dimidiata Gulf	AY0621494			AY0621324	AJ24332828		AM28671429	P	P	P
T. dimidiata Yuc	FJ1971595			AY0621474			FJ19715230	P	P	P
T. flavida				AY03545123	AJ42195928			P
T. garciabesi		EF45104114	AY18582120	AY18583520				P
T. gerstaeckeri							AM28673429			P
T. guayasana		AF02119313	AF02119613	AF02119413				P
T. guazu			AY18582220	AY03545723				P
T. infestans	AY7020246	FJ81184815	AY22689522	EU14369924	Y1875028	GQ85339717		P
T. lecticularia	AY8594141		AY18582320	AY18583720		GQ85337817	AY8604071	P	P	P
T. longipennis	DQ1988157	DQ1988047			AJ24333128		AJ28688331	P	P	P
T. maculata		AF44913916	AF32451221	AY03546523				P
T. matogrossensis			AF39452123	AY03545423		GQ85339817		P
T. mazzottii	DQ1988167	DQ1988057	AF32451421	AF32452721	AJ24333328		AJ28688531	P	P
T. melanosoma			AY18582420	AY18583820				P
T. mexicana	DQ1189761	DQ1988077					AM28672829	P	P	P
T. nitida	AF0457238	DQ1988067		AF0457028			AM28673329	P	P	P
T. pallidipensis	EU7906329		AY18582520	AY18583920	AJ24333028		AM28672929	P	P	P
T. patagonica			AF324515	AY035464				P
T. phyllosoma	DQ1988187				AJ24332928		HQ18517232	P	P	P
T. picturata	DQ1988177		AY18582620	AY18584020	AJ24333228		AJ28688431	P	P	P
T. platensis		AF02120213	AY22689122	AF02120113		GQ85340017		ü
T. proctata	AF0457278		AF32451621	AY03544423	FJ23052028	GQ85338317	JQ28271533	ü	ü	ü
T. pseudomaculata			AY18582720	AY18584120				ü
T. recurva	DQ1988137	DQ1988037		FJ23041725	FJ23049628	FJ23057725	JQ28271733	ü	ü	ü
T. rubida	DQ1988087	DQ1988007	AY18582820	AY18584220		GQ85339117	AM28673529	ü	ü	ü
T. rubrofasciata		GQ86965517		AY03546823	AJ42196028	GQ85337117		ü
T. rubrovaria	GQ39800510	AF02120613	AF02120713	GQ42362610				ü
T. sanguisuga	AF0457258			AF0456968		GQ85339217		ü	ü
T. sorbida	AF0457308	AF02121613	AF02121113	AF02121213	AJ421956			ü
T. tibiamaculata			AY18582920	AY18584320				ü
T. vitticeps		AF02121913	AF02121713	AF02121813				ü
T. williami			AY18583020	AY18584420				ü
E. mucronatus		AF44914016	AY18581720	AY03545023	AJ42195328			ü
D. maximus	AF0457288		AF39452423	AY03544223	AJ24333428		AJ28688731	ü	ü	ü
M. spinolai		GQ33689418	AF32450721	AF32451821	AJ42196128			ü
P. megistus	AF0457228	AF02118213	AF02118013	AF0457018	AJ24333628	GQ85338117	AJ30654234	ü	ü	ü
P. herreri		AF44914116	AY18581820	AY18583320				ü
Par. hirsuta				FJ23044325	FJ23052125	FJ23060425		ü
Re. Personatus		AY31891119	AF39451723					ü
R. ecuadoriensis	AF0457158			AF02874626				ü
R. nasutus			AF39452023	AF02874926		AF43585612		ü
R. neglectus	AF0457168			EU82295127				ü
R. nevai		AF44913716		AY03544123				ü
R. pictipes	FJ88779211	AF44913616		EU82721527				ü
R. prolixus	AF42133912	AF44913816	AF39451923	EU82720627	AJ42196228	AF43586012		ü
R. robustus	FJ88779311		AF39451823	EU82720627		AF43586112		ü
Z. petax				FJ23041625		FJ23057625		ü
