# Supplementary material for: Phylogeny and Niche Conservatism in North and Central American Triatomine Bugs (Hemiptera: Reduviidae: Triatominae), Vectors of Chagas' Disease
Source: PLoS Negl Trop Dis. 2014 Oct 30;8(10):e3266. doi: 10.1371/journal.pntd.0003266 (PMC4214621; doi:10.1371/journal.pntd.0003266)
Supplement: Table S4 — Geographic coordinates of Triatomine species used in niche modeling. (XLSX) [file pntd.0003266.s006.xlsx]

## Sheet: Tbar_limpio
SPECIE	LONGITUDE	LATITUDE
Triatoma barberi	-96.635	16.3075
Triatoma barberi	-96.6472	16.3883
Triatoma barberi	-96.2467	16.4139
Triatoma barberi	-97.9778	16.5147
Triatoma barberi	-96.8189	16.5569
Triatoma barberi	-96.7939	16.5736
Triatoma barberi	-96.7208	16.7233
Triatoma barberi	-96.7264	16.7361
Triatoma barberi	-96.7111	16.7428
Triatoma barberi	-96.8006	16.7842
Triatoma barberi	-96.3042	16.7958
Triatoma barberi	-97.5764	16.8722
Triatoma barberi	-96.4758	16.9536
Triatoma barberi	-96.5839	16.9556
Triatoma barberi	-96.7078	16.9653
Triatoma barberi	-96.6328	17.0061
Triatoma barberi	-96.4181	17.0194
Triatoma barberi	-96.52	17.0292
Triatoma barberi	-96.6722	17.0597
Triatoma barberi	-96.8781	17.0672
Triatoma barberi	-96.8631	17.1861
Triatoma barberi	-96.7642	17.1894
Triatoma barberi	-96.8281	17.1931
Triatoma barberi	-96.7778	17.2264
Triatoma barberi	-96.8208	17.2408
Triatoma barberi	-96.8667	17.25
Triatoma barberi	-95.9756	17.3375
Triatoma barberi	-98.3444	17.575
Triatoma barberi	-98.0139	17.61
Triatoma barberi	-98.3444	17.6228
Triatoma barberi	-98.0911	17.6417
Triatoma barberi	-98.7408	17.7786
Triatoma barberi	-96.9597	17.7986
Triatoma barberi	-97.7761	17.8047
Triatoma barberi	-97.3622	17.875
Triatoma barberi	-97.6911	17.8958
Triatoma barberi	-97.9653	17.9125
Triatoma barberi	-97.9556	17.9306
Triatoma barberi	-98.3147	18.1092
Triatoma barberi	-98.2583	18.1975
Triatoma barberi	-99.5392	18.3436
Triatoma barberi	-98.7528	18.5022
Triatoma barberi	-98.5786	18.5183
Triatoma barberi	-99.1803	18.6147
Triatoma barberi	-99.3197	18.6167
Triatoma barberi	-98.8314	18.6475
Triatoma barberi	-99.1428	18.6789
Triatoma barberi	-98.78	18.69
Triatoma barberi	-98.8492	18.7042
Triatoma barberi	-98.9833	18.7644
Triatoma barberi	-99.2008	18.7819
Triatoma barberi	-98.7658	18.7839
Triatoma barberi	-98.9547	18.8117
Triatoma barberi	-99.2125	18.8214
Triatoma barberi	-99.2272	18.8544
Triatoma barberi	-98.9608	18.8644
Triatoma barberi	-98.9819	18.8842
Triatoma barberi	-99.2342	18.9186
Triatoma barberi	-98.1972	19.0433
Triatoma barberi	-100.476	19.5414
Triatoma barberi	-100.463	19.5661
Triatoma barberi	-100.437	19.5678
Triatoma barberi	-100.44	19.5703
Triatoma barberi	-100.427	19.6033
Triatoma barberi	-103.983	19.6969
Triatoma barberi	-102.876	19.9267
Triatoma barberi	-103.6	20.0103
Triatoma barberi	-100.72	20.03
Triatoma barberi	-101.2	20.04
Triatoma barberi	-101.18	20.05
Triatoma barberi	-101.09	20.09
Triatoma barberi	-101.05	20.09
Triatoma barberi	-101.06	20.11
Triatoma barberi	-101.04	20.12
Triatoma barberi	-101.19	20.13
Triatoma barberi	-101.08	20.14
Triatoma barberi	-101.13	20.15
Triatoma barberi	-103.184	20.1536
Triatoma barberi	-103.043	20.1583
Triatoma barberi	-101.38	20.16
Triatoma barberi	-101.4	20.18
Triatoma barberi	-101.39	20.18
Triatoma barberi	-101.31	20.18
Triatoma barberi	-101.25	20.19
Triatoma barberi	-101.04	20.2
Triatoma barberi	-100.36	20.2
Triatoma barberi	-104.406	20.2028
Triatoma barberi	-104.049	20.2028
Triatoma barberi	-101.13	20.21
Triatoma barberi	-103.569	20.2278
Triatoma barberi	-101.18	20.26
Triatoma barberi	-102.55	20.2772
Triatoma barberi	-101.36	20.28
Triatoma barberi	-101.23	20.28
Triatoma barberi	-103.189	20.29
Triatoma barberi	-100.76	20.29
Triatoma barberi	-101.3	20.31
Triatoma barberi	-101.44	20.32
Triatoma barberi	-101.44	20.33
Triatoma barberi	-101.29	20.34
Triatoma barberi	-100.68	20.36
Triatoma barberi	-98.9647	20.3844
Triatoma barberi	-101.19	20.39
Triatoma barberi	-100.52	20.39
Triatoma barberi	-101.04	20.42
Triatoma barberi	-100.76	20.42
Triatoma barberi	-100.052	20.4231
Triatoma barberi	-101.72	20.43
Triatoma barberi	-100.58	20.43
Triatoma barberi	-102.139	20.4469
Triatoma barberi	-101.92	20.48
Triatoma barberi	-101.9	20.48
Triatoma barberi	-101.96	20.49
Triatoma barberi	-101.3	20.56
Triatoma barberi	-98.7608	20.5922
Triatoma barberi	-103.241	20.6236
Triatoma barberi	-101.4	20.64
Triatoma barberi	-101.91	20.64
Triatoma barberi	-101	20.64
Triatoma barberi	-100.86	20.64
Triatoma barberi	-101.92	20.65
Triatoma barberi	-100.59	20.65
Triatoma barberi	-101.85	20.67
Triatoma barberi	-101.78	20.67
Triatoma barberi	-101.35	20.67
Triatoma barberi	-100.98	20.67
Triatoma barberi	-100.75	20.67
Triatoma barberi	-101.9	20.68
Triatoma barberi	-103.848	20.6833
Triatoma barberi	-101.12	20.69
Triatoma barberi	-100.6	20.69
Triatoma barberi	-101.04	20.7
Triatoma barberi	-100.95	20.7
Triatoma barberi	-101.44	20.71
Triatoma barberi	-100.94	20.72
Triatoma barberi	-101.95	20.73
Triatoma barberi	-100.96	20.74
Triatoma barberi	-101.08	20.75
Triatoma barberi	-100.91	20.75
Triatoma barberi	-101.16	20.76
Triatoma barberi	-100.65	20.76
Triatoma barberi	-101.4	20.78
Triatoma barberi	-101.14	20.79
Triatoma barberi	-102	20.8
Triatoma barberi	-101.86	20.83
Triatoma barberi	-101.43	20.94
Triatoma barberi	-101.5	20.95
Triatoma barberi	-100.98	21.01
Triatoma barberi	-101.03	21.02
Triatoma barberi	-100.99	21.02
Triatoma barberi	-100.87	21.03
Triatoma barberi	-101.44	21.04
Triatoma barberi	-101.01	21.05
Triatoma barberi	-100.95	21.06
Triatoma barberi	-100.24	21.06
Triatoma barberi	-100.23	21.06
Triatoma barberi	-100.18	21.06
Triatoma barberi	-100.8	21.0636
Triatoma barberi	-101.01	21.07
Triatoma barberi	-100.94	21.07
Triatoma barberi	-100.16	21.07
Triatoma barberi	-100.23	21.08
Triatoma barberi	-100.14	21.08
Triatoma barberi	-101.02	21.09
Triatoma barberi	-100.23	21.1
Triatoma barberi	-100.14	21.11
Triatoma barberi	-100.71	21.12
Triatoma barberi	-101.04	21.14
Triatoma barberi	-100.06	21.14
Triatoma barberi	-102.689	21.1483
Triatoma barberi	-100.99	21.15
Triatoma barberi	-100.93	21.16
Triatoma barberi	-102.465	21.1683
Triatoma barberi	-101.36	21.17
Triatoma barberi	-101.07	21.17
Triatoma barberi	-101.05	21.18
Triatoma barberi	-100.2	21.18
Triatoma barberi	-101.07	21.19
Triatoma barberi	-101.03	21.19
Triatoma barberi	-100.31	21.21
Triatoma barberi	-100.17	21.22
Triatoma barberi	-98.08	21.22
Triatoma barberi	-101.34	21.23
Triatoma barberi	-98.07	21.27
Triatoma barberi	-101.25	21.29
Triatoma barberi	-100.24	21.34
Triatoma barberi	-100.29	21.59
Triatoma barberi	-103.224	22.1708
Triatoma_dimidiata_2	-96.6472	15.7994
Triatoma_dimidiata_2	-97.0667	15.8625
Triatoma_dimidiata_2	-96.6497	15.9078
Triatoma_dimidiata_2	-96.0497	15.9078
Triatoma_dimidiata_2	-97.3008	15.9825
Triatoma_dimidiata_2	-97.0828	15.9828
Triatoma_dimidiata_2	-97.5611	16.0239
Triatoma_dimidiata_2	-96.6169	16.0319
Triatoma_dimidiata_2	-96.0336	16.0319
Triatoma_dimidiata_2	-97.0347	16.0342
Triatoma_dimidiata_2	-97.2403	16.0403
Triatoma_dimidiata_2	-97.2247	16.0533
Triatoma_dimidiata_2	-97.1853	16.0611
Triatoma_dimidiata_2	-97.1686	16.0611
Triatoma_dimidiata_2	-97.3283	16.0617
Triatoma_dimidiata_2	-97.3064	16.0694
Triatoma_dimidiata_2	-97.1342	16.0814
Triatoma_dimidiata_2	-97.0333	16.0842
Triatoma_dimidiata_2	-97.2397	16.0931
Triatoma_dimidiata_2	-97.1819	16.1044
Triatoma_dimidiata_2	-97.1436	16.1058
Triatoma_dimidiata_2	-97.0436	16.1058
Triatoma_dimidiata_2	-97.2306	16.1133
Triatoma_dimidiata_2	-97.1444	16.1256
Triatoma_dimidiata_2	-97.5775	16.1369
Triatoma_dimidiata_2	-95.0389	16.3244
Triatoma_dimidiata_2	-97.7617	16.3461
Triatoma_dimidiata_2	-96.0356	16.5569
Triatoma_dimidiata_2	-96.0372	16.5597
Triatoma_dimidiata_2	-93.2947	16.7539
Triatoma_dimidiata_2	-93.3261	16.8124
Triatoma_dimidiata_2	-93.3412	16.8242
Triatoma_dimidiata_2	-93.3006	16.8443
Triatoma_dimidiata_2	-96.8167	16.8569
Triatoma_dimidiata_2	-99.8978	16.8711
Triatoma_dimidiata_2	-99.8978	16.8711
Triatoma_dimidiata_2	-99.0478	16.8711
Triatoma_dimidiata_2	-93.2975	16.8831
Triatoma_dimidiata_2	-93.3073	16.9373
Triatoma_dimidiata_2	-93.3203	16.9393
Triatoma_dimidiata_2	-95.0931	16.9617
Triatoma_dimidiata_2	-93.3595	16.9633
Triatoma_dimidiata_2	-93.3121	16.9723
Triatoma_dimidiata_2	-93.3141	16.9731
Triatoma_dimidiata_2	-93.3651	16.9741
Triatoma_dimidiata_2	-93.3436	16.9802
Triatoma_dimidiata_2	-95.0125	16.9861
Triatoma_dimidiata_2	-95.1494	16.9944
Triatoma_dimidiata_2	-95.0375	17.0125
Triatoma_dimidiata_2	-98.1944	17.1944
Triatoma_dimidiata_2	-93.7875	17.2714
Triatoma_dimidiata_2	-93.8383	17.3111
Triatoma_dimidiata_2	-95.9769	17.3194
Triatoma_dimidiata_2	-95.9694	17.3194
Triatoma_dimidiata_2	-95.9756	17.3375
Triatoma_dimidiata_2	-95.9708	17.3375
Triatoma_dimidiata_2	-95.9222	17.3611
Triatoma_dimidiata_2	-95.9875	17.3694
Triatoma_dimidiata_2	-95.0469	17.3744
Triatoma_dimidiata_2	-94.6883	17.3883
Triatoma_dimidiata_2	-94.0383	17.3883
Triatoma_dimidiata_2	-93.9008	17.3933
Triatoma_dimidiata_2	-95.0958	17.4097
Triatoma_dimidiata_2	-95.0458	17.4097
Triatoma_dimidiata_2	-92.0361	17.5481
Triatoma_dimidiata_2	-93.7833	17.5519
Triatoma_dimidiata_2	-94.1108	17.5692
Triatoma_dimidiata_2	-93.9372	17.5728
Triatoma_dimidiata_2	-93.6831	17.5844
Triatoma_dimidiata_2	-94.7625	17.5861
Triatoma_dimidiata_2	-101.593	17.6569
Triatoma_dimidiata_2	-101.593	17.6569
Triatoma_dimidiata_2	-101.043	17.6569
Triatoma_dimidiata_2	-93.7686	17.6806
Triatoma_dimidiata_2	-93.7819	17.6881
Triatoma_dimidiata_2	-94.185	17.6933
Triatoma_dimidiata_2	-94.1128	17.7522
Triatoma_dimidiata_2	-94.6456	17.7714
Triatoma_dimidiata_2	-95.1411	17.8844
Triatoma_dimidiata_2	-95.0411	17.8844
Triatoma_dimidiata_2	-94.7839	17.8961
Triatoma_dimidiata_2	-94.8964	17.9275
Triatoma_dimidiata_2	-94.9139	17.9481
Triatoma_dimidiata_2	-94.2236	17.9786
Triatoma_dimidiata_2	-92.0447	17.9906
Triatoma_dimidiata_2	-94.8542	18.0067
Triatoma_dimidiata_2	-95.8011	18.0131
Triatoma_dimidiata_2	-95.0344	18.0131
Triatoma_dimidiata_2	-94.6769	18.0169
Triatoma_dimidiata_2	-95.1475	18.0242
Triatoma_dimidiata_2	-95.0475	18.0242
Triatoma_dimidiata_2	-94.7986	18.04
Triatoma_dimidiata_2	-94.6358	18.0747
Triatoma_dimidiata_2	-95.0769	18.1039
Triatoma_dimidiata_2	-94.6264	18.1042
Triatoma_dimidiata_2	-95.0483	18.125
Triatoma_dimidiata_2	-94.7706	18.1364
Triatoma_dimidiata_2	-94.4353	18.1378
Triatoma_dimidiata_2	-95.1444	18.1519
Triatoma_dimidiata_2	-95.0722	18.1597
Triatoma_dimidiata_2	-95.0389	18.1597
Triatoma_dimidiata_2	-94.6542	18.1889
Triatoma_dimidiata_2	-95.1278	18.2047
Triatoma_dimidiata_2	-95.0444	18.2047
Triatoma_dimidiata_2	-95.0219	18.2086
Triatoma_dimidiata_2	-95.2136	18.2325
Triatoma_dimidiata_2	-95.0469	18.2325
Triatoma_dimidiata_2	-95.3533	18.2414
Triatoma_dimidiata_2	-95.0367	18.2414
Triatoma_dimidiata_2	-95.1561	18.3083
Triatoma_dimidiata_2	-95.3256	18.3172
Triatoma_dimidiata_2	-95.4661	18.3186
Triatoma_dimidiata_2	-95.0494	18.3186
Triatoma_dimidiata_2	-95.8594	18.3211
Triatoma_dimidiata_2	-95.2964	18.3256
Triatoma_dimidiata_2	-95.3925	18.3322
Triatoma_dimidiata_2	-95.5222	18.35
Triatoma_dimidiata_2	-95.0389	18.35
Triatoma_dimidiata_2	-95.07	18.3644
Triatoma_dimidiata_2	-95.3594	18.3661
Triatoma_dimidiata_2	-96.0969	18.3747
Triatoma_dimidiata_2	-96.0469	18.3747
Triatoma_dimidiata_2	-95.3147	18.3819
Triatoma_dimidiata_2	-95.4208	18.3878
Triatoma_dimidiata_2	-95.4936	18.3889
Triatoma_dimidiata_2	-95.0339	18.3972
Triatoma_dimidiata_2	-95.8414	18.4078
Triatoma_dimidiata_2	-95.1136	18.4194
Triatoma_dimidiata_2	-95.0469	18.4194
Triatoma_dimidiata_2	-95.0908	18.4283
Triatoma_dimidiata_2	-95.2122	18.4497
Triatoma_dimidiata_2	-95.2122	18.4497
Triatoma_dimidiata_2	-95.2994	18.4617
Triatoma_dimidiata_2	-95.06	18.4622
Triatoma_dimidiata_2	-95.4364	18.4667
Triatoma_dimidiata_2	-95.0364	18.4667
Triatoma_dimidiata_2	-95.3228	18.5067
Triatoma_dimidiata_2	-95.4761	18.5092
Triatoma_dimidiata_2	-95.3958	18.5194
Triatoma_dimidiata_2	-95.0458	18.5194
Triatoma_dimidiata_2	-94.9422	18.5236
Triatoma_dimidiata_2	-95.8375	18.5367
Triatoma_dimidiata_2	-95.0375	18.5367
Triatoma_dimidiata_2	-95.0469	18.5389
Triatoma_dimidiata_2	-96.7503	18.5414
Triatoma_dimidiata_2	-96.0336	18.5414
Triatoma_dimidiata_2	-95.1225	18.5414
Triatoma_dimidiata_2	-95.5117	18.5464
Triatoma_dimidiata_2	-95.5428	18.5514
Triatoma_dimidiata_2	-95.0428	18.5514
Triatoma_dimidiata_2	-99.3458	18.575
Triatoma_dimidiata_2	-99.0458	18.575
Triatoma_dimidiata_2	-95.3928	18.575
Triatoma_dimidiata_2	-95.0497	18.5797
Triatoma_dimidiata_2	-95.0764	18.5886
Triatoma_dimidiata_2	-95.4458	18.5944
Triatoma_dimidiata_2	-89.4134	18.5946
Triatoma_dimidiata_2	-95.3742	18.6108
Triatoma_dimidiata_2	-95.0897	18.6125
Triatoma_dimidiata_2	-95.2319	18.6236
Triatoma_dimidiata_2	-95.3419	18.6267
Triatoma_dimidiata_2	-95.5203	18.6281
Triatoma_dimidiata_2	-95.9583	18.6472
Triatoma_dimidiata_2	-95.4481	18.6506
Triatoma_dimidiata_2	-95.4219	18.6511
Triatoma_dimidiata_2	-95.4208	18.6542
Triatoma_dimidiata_2	-96.0089	18.6556
Triatoma_dimidiata_2	-95.2983	18.6583
Triatoma_dimidiata_2	-95.3769	18.6594
Triatoma_dimidiata_2	-96.7086	18.6739
Triatoma_dimidiata_2	-95.4958	18.6822
Triatoma_dimidiata_2	-95.4475	18.6853
Triatoma_dimidiata_2	-95.4292	18.6917
Triatoma_dimidiata_2	-95.9842	18.7253
Triatoma_dimidiata_2	-96.1589	18.7256
Triatoma_dimidiata_2	-96.8692	18.7717
Triatoma_dimidiata_2	-96.0358	18.7717
Triatoma_dimidiata_2	-96.9814	18.8175
Triatoma_dimidiata_2	-96.9928	18.8183
Triatoma_dimidiata_2	-96.5742	18.8225
Triatoma_dimidiata_2	-96.9144	18.8442
Triatoma_dimidiata_2	-97.0633	18.8503
Triatoma_dimidiata_2	-97.0467	18.8503
Triatoma_dimidiata_2	-100.036	18.8717
Triatoma_dimidiata_2	-96.9458	18.8858
Triatoma_dimidiata_2	-96.0458	18.8858
Triatoma_dimidiata_2	-96.7772	18.9139
Triatoma_dimidiata_2	-96.7767	18.9156
Triatoma_dimidiata_2	-96.7833	18.9233
Triatoma_dimidiata_2	-96.7842	18.9244
Triatoma_dimidiata_2	-96.8333	18.95
Triatoma_dimidiata_2	-96.8206	18.9811
Triatoma_dimidiata_2	-96.6897	18.9986
Triatoma_dimidiata_2	-96.0397	18.9986
Triatoma_dimidiata_2	-96.1319	19.1742
Triatoma_dimidiata_2	-96.8225	19.1814
Triatoma_dimidiata_2	-96.2614	19.1828
Triatoma_dimidiata_2	-96.8347	19.1833
Triatoma_dimidiata_2	-96.8375	19.1872
Triatoma_dimidiata_2	-104.562	19.2375
Triatoma_dimidiata_2	-104.045	19.2375
Triatoma_dimidiata_2	-96.6786	19.3064
Triatoma_dimidiata_2	-96.7181	19.3206
Triatoma_dimidiata_2	-96.6889	19.3694
Triatoma_dimidiata_2	-96.7883	19.3944
Triatoma_dimidiata_2	-96.7592	19.3953
Triatoma_dimidiata_2	-96.8139	19.4142
Triatoma_dimidiata_2	-96.7914	19.4253
Triatoma_dimidiata_2	-96.5622	19.4375
Triatoma_dimidiata_2	-96.9056	19.4467
Triatoma_dimidiata_2	-104.043	19.4506
Triatoma_dimidiata_2	-96.9581	19.4569
Triatoma_dimidiata_2	-96.8689	19.4747
Triatoma_dimidiata_2	-104.639	19.4811
Triatoma_dimidiata_2	-96.6144	19.5039
Triatoma_dimidiata_2	-97.0708	19.5111
Triatoma_dimidiata_2	-97.0375	19.5111
Triatoma_dimidiata_2	-96.3778	19.5897
Triatoma_dimidiata_2	-96.5675	19.5972
Triatoma_dimidiata_2	-96.4411	19.6033
Triatoma_dimidiata_2	-96.4431	19.6139
Triatoma_dimidiata_2	-96.7325	19.6222
Triatoma_dimidiata_2	-96.4403	19.6275
Triatoma_dimidiata_2	-96.6247	19.6358
Triatoma_dimidiata_2	-96.9514	19.6392
Triatoma_dimidiata_2	-96.52	19.7153
Triatoma_dimidiata_2	-96.5158	19.7958
Triatoma_dimidiata_2	-96.4461	19.8231
Triatoma_dimidiata_2	-96.7333	19.8331
Triatoma_dimidiata_2	-96.5208	19.865
Triatoma_dimidiata_2	-97.5739	20.1406
Triatoma_dimidiata_2	-97.5786	20.1789
Triatoma_dimidiata_2	-96.84	20.1861
Triatoma_dimidiata_2	-97.5197	20.2197
Triatoma_dimidiata_2	-97.0364	20.2197
Triatoma_dimidiata_2	-90.0302	20.2216
Triatoma_dimidiata_2	-97.3992	20.2572
Triatoma_dimidiata_2	-97.5478	20.2739
Triatoma_dimidiata_2	-97.4553	20.2819
Triatoma_dimidiata_2	-89.0327	20.2925
Triatoma_dimidiata_2	-97.5389	20.2933
Triatoma_dimidiata_2	-97.6353	20.2956
Triatoma_dimidiata_2	-97.4375	20.3017
Triatoma_dimidiata_2	-96.8719	20.3269
Triatoma_dimidiata_2	-97.2936	20.3631
Triatoma_dimidiata_2	-97.6447	20.365
Triatoma_dimidiata_2	-97.5303	20.3703
Triatoma_dimidiata_2	-89.4047	20.3848
Triatoma_dimidiata_2	-98.2222	20.3867
Triatoma_dimidiata_2	-97.3558	20.3903
Triatoma_dimidiata_2	-98.2011	20.3997
Triatoma_dimidiata_2	-97.3372	20.405
Triatoma_dimidiata_2	-97.29	20.405
Triatoma_dimidiata_2	-97.2722	20.4217
Triatoma_dimidiata_2	-97.0389	20.4217
Triatoma_dimidiata_2	-97.55	20.4406
Triatoma_dimidiata_2	-97.32	20.4478
Triatoma_dimidiata_2	-98.0764	20.46
Triatoma_dimidiata_2	-89.0205	20.4745
Triatoma_dimidiata_2	-97.46	20.4814
Triatoma_dimidiata_2	-98.45	20.4942
Triatoma_dimidiata_2	-98.0333	20.4942
Triatoma_dimidiata_2	-97.4539	20.535
Triatoma_dimidiata_2	-97.5258	20.5475
Triatoma_dimidiata_2	-97.6008	20.5617
Triatoma_dimidiata_2	-97.6756	20.5667
Triatoma_dimidiata_2	-97.5728	20.5669
Triatoma_dimidiata_2	-97.65	20.5681
Triatoma_dimidiata_2	-97.6208	20.5683
Triatoma_dimidiata_2	-89.3718	20.5804
Triatoma_dimidiata_2	-98.0681	20.5964
Triatoma_dimidiata_2	-97.6794	20.6022
Triatoma_dimidiata_2	-97.1967	20.605
Triatoma_dimidiata_2	-98.1947	20.6083
Triatoma_dimidiata_2	-98.0447	20.6083
Triatoma_dimidiata_2	-98.1983	20.6206
Triatoma_dimidiata_2	-98.0483	20.6206
Triatoma_dimidiata_2	-97.6875	20.6208
Triatoma_dimidiata_2	-97.3061	20.6444
Triatoma_dimidiata_2	-97.2089	20.6589
Triatoma_dimidiata_2	-98.1031	20.6694
Triatoma_dimidiata_2	-98.0364	20.6694
Triatoma_dimidiata_2	-97.2814	20.6772
Triatoma_dimidiata_2	-97.5547	20.6775
Triatoma_dimidiata_2	-98.0825	20.6836
Triatoma_dimidiata_2	-98.0492	20.6836
Triatoma_dimidiata_2	-98.0444	20.6897
Triatoma_dimidiata_2	-98.0111	20.6897
Triatoma_dimidiata_2	-97.9372	20.6936
Triatoma_dimidiata_2	-97.9872	20.6983
Triatoma_dimidiata_2	-97.2078	20.7
Triatoma_dimidiata_2	-98.1042	20.7028
Triatoma_dimidiata_2	-98.0375	20.7028
Triatoma_dimidiata_2	-97.3119	20.7031
Triatoma_dimidiata_2	-97.3528	20.7036
Triatoma_dimidiata_2	-97.9539	20.7064
Triatoma_dimidiata_2	-97.9581	20.7089
Triatoma_dimidiata_2	-97.535	20.715
Triatoma_dimidiata_2	-97.3931	20.7222
Triatoma_dimidiata_2	-97.2628	20.7283
Triatoma_dimidiata_2	-97.2242	20.7411
Triatoma_dimidiata_2	-97.3228	20.7464
Triatoma_dimidiata_2	-97.6319	20.7483
Triatoma_dimidiata_2	-98.0683	20.7614
Triatoma_dimidiata_2	-98.035	20.7614
Triatoma_dimidiata_2	-98.0889	20.7697
Triatoma_dimidiata_2	-98.0389	20.7697
Triatoma_dimidiata_2	-98.0728	20.7819
Triatoma_dimidiata_2	-98.0394	20.7819
Triatoma_dimidiata_2	-98.7292	20.7856
Triatoma_dimidiata_2	-98.0517	20.7869
Triatoma_dimidiata_2	-98.035	20.7869
Triatoma_dimidiata_2	-97.9906	20.8047
Triatoma_dimidiata_2	-98.0411	20.8058
Triatoma_dimidiata_2	-98.0078	20.8058
Triatoma_dimidiata_2	-98.0342	20.8114
Triatoma_dimidiata_2	-98.0175	20.8114
Triatoma_dimidiata_2	-97.9297	20.8175
Triatoma_dimidiata_2	-98.1181	20.8203
Triatoma_dimidiata_2	-98.0347	20.8203
Triatoma_dimidiata_2	-97.9883	20.8303
Triatoma_dimidiata_2	-98.2858	20.8339
Triatoma_dimidiata_2	-89.3748	20.8362
Triatoma_dimidiata_2	-98.0508	20.8364
Triatoma_dimidiata_2	-98.0342	20.8364
Triatoma_dimidiata_2	-98.0908	20.8378
Triatoma_dimidiata_2	-98.0408	20.8378
Triatoma_dimidiata_2	-98.7167	20.8394
Triatoma_dimidiata_2	-98.3122	20.8428
Triatoma_dimidiata_2	-98.0928	20.8469
Triatoma_dimidiata_2	-98.0428	20.8469
Triatoma_dimidiata_2	-98.2325	20.8594
Triatoma_dimidiata_2	-98.0372	20.8617
Triatoma_dimidiata_2	-98.0508	20.8622
Triatoma_dimidiata_2	-98.0342	20.8622
Triatoma_dimidiata_2	-98.0667	20.8644
Triatoma_dimidiata_2	-98.0333	20.8644
Triatoma_dimidiata_2	-98.0539	20.8744
Triatoma_dimidiata_2	-98.0372	20.8744
Triatoma_dimidiata_2	-98.5833	20.8972
Triatoma_dimidiata_2	-98.4511	20.9011
Triatoma_dimidiata_2	-98.4825	20.9258
Triatoma_dimidiata_2	-98.0492	20.9258
Triatoma_dimidiata_2	-97.9139	20.9297
Triatoma_dimidiata_2	-98.435	20.935
Triatoma_dimidiata_2	-97.7131	20.9425
Triatoma_dimidiata_2	-98.5183	20.9447
Triatoma_dimidiata_2	-97.8908	20.9447
Triatoma_dimidiata_2	-98.3819	20.9489
Triatoma_dimidiata_2	-89.8569	20.9639
Triatoma_dimidiata_2	-98.1683	20.9694
Triatoma_dimidiata_2	-98.2222	20.9778
Triatoma_dimidiata_2	-98.5075	20.9797
Triatoma_dimidiata_2	-98.6608	20.9875
Triatoma_dimidiata_2	-98.2147	21.0019
Triatoma_dimidiata_2	-98.3628	21.0042
Triatoma_dimidiata_2	-98.3481	21.0169
Triatoma_dimidiata_2	-98.2864	21.0306
Triatoma_dimidiata_2	-98.7556	21.0389
Triatoma_dimidiata_2	-98.3111	21.0392
Triatoma_dimidiata_2	-97.6389	21.0653
Triatoma_dimidiata_2	-98.3972	21.0736
Triatoma_dimidiata_2	-97.8736	21.0856
Triatoma_dimidiata_2	-89.0447	21.0915
Triatoma_dimidiata_2	-98.7131	21.1083
Triatoma_dimidiata_2	-98.4803	21.1219
Triatoma_dimidiata_2	-98.42	21.1403
Triatoma_dimidiata_2	-98.365	21.1481
Triatoma_dimidiata_2	-97.7675	21.155
Triatoma_dimidiata_2	-97.8517	21.1644
Triatoma_dimidiata_2	-97.9928	21.1669
Triatoma_dimidiata_2	-98.75	21.1689
Triatoma_dimidiata_2	-98.6078	21.1703
Triatoma_dimidiata_2	-98.5044	21.1708
Triatoma_dimidiata_2	-98.4319	21.1808
Triatoma_dimidiata_2	-98.0486	21.1808
Triatoma_dimidiata_2	-98.5458	21.1822
Triatoma_dimidiata_2	-97.7164	21.1831
Triatoma_dimidiata_2	-97.7389	21.1903
Triatoma_dimidiata_2	-98.5792	21.1917
Triatoma_dimidiata_2	-97.9467	21.1947
Triatoma_dimidiata_2	-98.3931	21.2089
Triatoma_dimidiata_2	-98.0431	21.2089
Triatoma_dimidiata_2	-98.3581	21.2158
Triatoma_dimidiata_2	-98.0414	21.2158
Triatoma_dimidiata_2	-98.3656	21.2269
Triatoma_dimidiata_2	-98.0489	21.2269
Triatoma_dimidiata_2	-98.4592	21.2292
Triatoma_dimidiata_2	-98.0425	21.2292
Triatoma_dimidiata_2	-98.7917	21.2611
Triatoma_dimidiata_2	-97.9006	21.2619
Triatoma_dimidiata_2	-97.9208	21.2939
Triatoma_dimidiata_2	-97.9569	21.3053
Triatoma_dimidiata_2	-98.8075	21.3106
Triatoma_dimidiata_2	-97.8789	21.3278
Triatoma_dimidiata_2	-98.7933	21.3283
Triatoma_dimidiata_2	-97.8936	21.3283
Triatoma_dimidiata_2	-97.8331	21.3303
Triatoma_dimidiata_2	-98.8269	21.3361
Triatoma_dimidiata_2	-98.2261	21.345
Triatoma_dimidiata_2	-98.0428	21.345
Triatoma_dimidiata_2	-97.8956	21.3481
Triatoma_dimidiata_2	-98.6597	21.3703
Triatoma_dimidiata_2	-97.9703	21.3742
Triatoma_dimidiata_2	-97.9025	21.3833
Triatoma_dimidiata_2	-98.6169	21.4094
Triatoma_dimidiata_2	-98.2342	21.4181
Triatoma_dimidiata_2	-98.0342	21.4181
Triatoma_dimidiata_2	-98.7	21.4597
Triatoma_dimidiata_2	-98.9208	21.4764
Triatoma_dimidiata_2	-98.9681	21.4833
Triatoma_dimidiata_2	-98.9722	21.4847
Triatoma_dimidiata_2	-98.7903	21.5044
Triatoma_dimidiata_2	-98.9056	21.5153
Triatoma_dimidiata_2	-98.9906	21.5167
Triatoma_dimidiata_2	-98.3922	21.52
Triatoma_dimidiata_2	-98.0422	21.52
Triatoma_dimidiata_2	-98.1	21.5278
Triatoma_dimidiata_2	-98.0333	21.5278
Triatoma_dimidiata_2	-98.9558	21.5389
Triatoma_dimidiata_2	-98.8306	21.5389
Triatoma_dimidiata_2	-98.9047	21.5403
Triatoma_dimidiata_2	-98.8417	21.5431
Triatoma_dimidiata_2	-98.8236	21.5458
Triatoma_dimidiata_2	-98.8069	21.5481
Triatoma_dimidiata_2	-98.8681	21.5519
Triatoma_dimidiata_2	-98.8181	21.5583
Triatoma_dimidiata_2	-98.9219	21.5614
Triatoma_dimidiata_2	-98.9806	21.5639
Triatoma_dimidiata_2	-98.9658	21.5653
Triatoma_dimidiata_2	-98.9372	21.5661
Triatoma_dimidiata_2	-98.8872	21.5672
Triatoma_dimidiata_2	-98.8469	21.5778
Triatoma_dimidiata_2	-98.8928	21.5831
Triatoma_dimidiata_2	-98.8128	21.5833
Triatoma_dimidiata_2	-98.8353	21.5864
Triatoma_dimidiata_2	-98.9042	21.5886
Triatoma_dimidiata_2	-98.8036	21.5908
Triatoma_dimidiata_2	-98.83	21.5928
Triatoma_dimidiata_2	-98.9667	21.5956
Triatoma_dimidiata_2	-97.7694	21.5961
Triatoma_dimidiata_2	-98.8728	21.5992
Triatoma_dimidiata_2	-98.8033	21.5994
Triatoma_dimidiata_2	-98.8367	21.6008
Triatoma_dimidiata_2	-98.8656	21.6025
Triatoma_dimidiata_2	-98.9353	21.6028
Triatoma_dimidiata_2	-98.7444	21.6042
Triatoma_dimidiata_2	-98.8753	21.6142
Triatoma_dimidiata_2	-98.7672	21.6178
Triatoma_dimidiata_2	-98.9028	21.6194
Triatoma_dimidiata_2	-98.8139	21.6264
Triatoma_dimidiata_2	-98.8806	21.6333
Triatoma_dimidiata_2	-98.8711	21.6372
Triatoma_dimidiata_2	-98.895	21.6411
Triatoma_dimidiata_2	-98.9008	21.6483
Triatoma_dimidiata_2	-98.8944	21.6514
Triatoma_dimidiata_2	-98.7514	21.6519
Triatoma_dimidiata_2	-98.8772	21.6539
Triatoma_dimidiata_2	-98.8906	21.6542
Triatoma_dimidiata_2	-98.9119	21.6567
Triatoma_dimidiata_2	-99.8764	21.6569
Triatoma_dimidiata_2	-98.8872	21.6658
Triatoma_dimidiata_2	-98.7175	21.6686
Triatoma_dimidiata_2	-98.9269	21.6733
Triatoma_dimidiata_2	-98.8917	21.6806
Triatoma_dimidiata_2	-98.8722	21.7403
Triatoma_dimidiata_2	-98.4753	21.8667
Triatoma_dimidiata_2	-98.0419	21.8667
Triatoma_dimidiata_2	-99.0089	21.8819
Triatoma_dimidiata_2	-99.0661	21.9483
Triatoma_dimidiata_2	-99.0097	21.9819
Triatoma_dimidiata_2	-97.8086	22.0644
Triatoma_dimidiata_2	-98.0483	22.1364
Triatoma_dimidiata_2	-98.2125	22.2072
Triatoma_dimidiata_2	-98.0458	22.2072
Triatoma_dimidiata_2	-98.3089	22.3158
Triatoma_dimidiata_2	-98.0422	22.3158
Triatoma_dimidiata_1a	-86.65	13.2833
Triatoma_dimidiata_1a	-86.419	13.4272
Triatoma_dimidiata_1a	-86.5833	13.4833
Triatoma_dimidiata_1a	-87.4208	13.697
Triatoma_dimidiata_1a	-86.9444	13.891
Triatoma_dimidiata_1a	-87.2063	14.0821
Triatoma_dimidiata_1a	-90.0811	14.2211
Triatoma_dimidiata_1a	-90.4742	14.2258
Triatoma_dimidiata_1a	-90.0611	14.2289
Triatoma_dimidiata_1a	-90.1083	14.2367
Triatoma_dimidiata_1a	-88.9333	14.2667
Triatoma_dimidiata_1a	-89.8972	14.2902
Triatoma_dimidiata_1a	-89.8	14.3
Triatoma_dimidiata_1a	-90.785	14.305
Triatoma_dimidiata_1a	-90.0294	14.3264
Triatoma_dimidiata_1a	-89.7833	14.3333
Triatoma_dimidiata_1a	-89.9578	14.43
Triatoma_dimidiata_1a	-86.9298	14.7211
Triatoma_dimidiata_1a	-87.0605	14.8625
Triatoma_dimidiata_1a	-92.2606	14.9081
Triatoma_dimidiata_1a	-92.2606	14.9081
Triatoma_dimidiata_1a	-87.5377	15.005
Triatoma_dimidiata_1a	-86.2	15.0833
Triatoma_dimidiata_1a	-90.8506	15.165
Triatoma_dimidiata_1a	-90.9433	15.1753
Triatoma_dimidiata_1a	-90.8608	15.1867
Triatoma_dimidiata_1a	-87.35	15.2
Triatoma_dimidiata_1a	-87.45	15.2
Triatoma_dimidiata_1a	-90.9167	15.2167
Triatoma_dimidiata_1a	-92.2481	15.3642
Triatoma_dimidiata_1a	-92.2481	15.3642
Triatoma_dimidiata_1a	-87.6837	15.4141
Triatoma_dimidiata_1a	-92.8917	15.4417
Triatoma_dimidiata_1a	-92.8917	15.4417
Triatoma_dimidiata_1a	-89.9917	15.5797
Triatoma_dimidiata_1a	-89.8117	15.6067
Triatoma_dimidiata_1a	-92.035	15.7028
Triatoma_dimidiata_1a	-93.755	16.0864
Triatoma_dimidiata_1a	-93.755	16.0864
Triatoma_dimidiata_1a	-93.2667	16.8
Triatoma_dimidiata_1a	-93.3069	16.9355
Triatoma_dimidiata_1a	-93.3453	16.9756
Triatoma gerstaeckeri	-94.9	29.38
Triatoma gerstaeckeri	-96.61	28.44
Triatoma gerstaeckeri	-96.8	28.87
Triatoma gerstaeckeri	-97.17	30.13
Triatoma gerstaeckeri	-97.17	30.13
Triatoma gerstaeckeri	-97.32	30.29
Triatoma gerstaeckeri	-97.37	28.11
Triatoma gerstaeckeri	-97.41	25.87
Triatoma gerstaeckeri	-97.42	28.11
Triatoma gerstaeckeri	-97.42	28.11
Triatoma gerstaeckeri	-97.48	31.04
Triatoma gerstaeckeri	-97.5	25.9
Triatoma gerstaeckeri	-97.5	25.9
Triatoma gerstaeckeri	-97.57	30.25
Triatoma gerstaeckeri	-97.57	30.25
Triatoma gerstaeckeri	-97.57	30.25
Triatoma gerstaeckeri	-97.75	30.31
Triatoma gerstaeckeri	-97.75	30.31
Triatoma gerstaeckeri	-97.75	30.31
Triatoma gerstaeckeri	-97.75	30.31
Triatoma gerstaeckeri	-97.75	30.31
Triatoma gerstaeckeri	-97.75	30.31
Triatoma gerstaeckeri	-97.75	30.31
Triatoma gerstaeckeri	-97.76	29.31
Triatoma gerstaeckeri	-97.76	29.31
Triatoma gerstaeckeri	-97.76	29.31
Triatoma gerstaeckeri	-97.76	29.31
Triatoma gerstaeckeri	-97.76	29.31
Triatoma gerstaeckeri	-97.77	27.95
Triatoma gerstaeckeri	-97.78	30.28
Triatoma gerstaeckeri	-97.78	30.28
Triatoma gerstaeckeri	-97.78	30.28
Triatoma gerstaeckeri	-97.78	30.28
Triatoma gerstaeckeri	-97.78	30.28
Triatoma gerstaeckeri	-97.78	30.28
Triatoma gerstaeckeri	-97.78	30.28
Triatoma gerstaeckeri	-97.78	30.28
Triatoma gerstaeckeri	-97.78	30.28
Triatoma gerstaeckeri	-97.7864	25.9333
Triatoma gerstaeckeri	-97.7864	25.9333
Triatoma gerstaeckeri	-97.87	30.19
Triatoma gerstaeckeri	-97.87	30.19
Triatoma gerstaeckeri	-97.87	28.06
Triatoma gerstaeckeri	-97.87	28.06
Triatoma gerstaeckeri	-97.87	28.06
Triatoma gerstaeckeri	-97.87	28.06
Triatoma gerstaeckeri	-97.87	28.06
Triatoma gerstaeckeri	-97.99	32.83
Triatoma gerstaeckeri	-97.99	29.16
Triatoma gerstaeckeri	-98.06	28.19
Triatoma gerstaeckeri	-98.06	28.19
Triatoma gerstaeckeri	-98.11	30.63
Triatoma gerstaeckeri	-98.14	30.18
Triatoma gerstaeckeri	-98.14	30.18
Triatoma gerstaeckeri	-98.15	26.07
Triatoma gerstaeckeri	-98.15	26.07
Triatoma gerstaeckeri	-98.15	26.07
Triatoma gerstaeckeri	-98.18	26.4
Triatoma gerstaeckeri	-98.18	26.4
Triatoma gerstaeckeri	-98.18	26.4
Triatoma gerstaeckeri	-98.2078	23.7675
Triatoma gerstaeckeri	-98.2078	23.7675
Triatoma gerstaeckeri	-98.37	26.17
Triatoma gerstaeckeri	-98.37	26.17
Triatoma gerstaeckeri	-98.37	26.17
Triatoma gerstaeckeri	-98.37	26.17
Triatoma gerstaeckeri	-98.37	26.17
Triatoma gerstaeckeri	-98.37	26.17
Triatoma gerstaeckeri	-98.37	26.17
Triatoma gerstaeckeri	-98.37	26.17
Triatoma gerstaeckeri	-98.37	26.17
Triatoma gerstaeckeri	-98.37	26.17
Triatoma gerstaeckeri	-98.37	26.17
Triatoma gerstaeckeri	-98.37	26.17
Triatoma gerstaeckeri	-98.37	26.17
Triatoma gerstaeckeri	-98.38	26.17
Triatoma gerstaeckeri	-98.38	26.17
Triatoma gerstaeckeri	-98.38	26.17
Triatoma gerstaeckeri	-98.39	26.17
Triatoma gerstaeckeri	-98.39	26.17
Triatoma gerstaeckeri	-98.39	26.17
Triatoma gerstaeckeri	-98.39	26.17
Triatoma gerstaeckeri	-98.39	26.17
Triatoma gerstaeckeri	-98.39	26.17
Triatoma gerstaeckeri	-98.39	26.17
Triatoma gerstaeckeri	-98.41	30.28
Triatoma gerstaeckeri	-98.4353	20.935
Triatoma gerstaeckeri	-98.4489	20.9022
Triatoma gerstaeckeri	-98.7119	21.1083
Triatoma gerstaeckeri	-98.8153	21.7333
Triatoma gerstaeckeri	-98.8278	21.7328
Triatoma gerstaeckeri	-98.8372	21.6208
Triatoma gerstaeckeri	-98.8564	21.6814
Triatoma gerstaeckeri	-98.8644	21.6108
Triatoma gerstaeckeri	-98.8656	21.6025
Triatoma gerstaeckeri	-98.8656	21.6025
Triatoma gerstaeckeri	-98.8747	21.615
Triatoma gerstaeckeri	-98.8806	21.6333
Triatoma gerstaeckeri	-98.8917	21.6806
Triatoma gerstaeckeri	-98.8944	21.6347
Triatoma gerstaeckeri	-98.9006	21.5936
Triatoma gerstaeckeri	-98.9028	21.6194
Triatoma gerstaeckeri	-98.9169	21.7164
Triatoma gerstaeckeri	-98.9203	22.0594
Triatoma gerstaeckeri	-98.9342	21.9306
Triatoma gerstaeckeri	-98.9617	21.7089
Triatoma gerstaeckeri	-98.9656	22.0303
Triatoma gerstaeckeri	-98.9836	22.1214
Triatoma gerstaeckeri	-99	25.3
Triatoma gerstaeckeri	-99.05	25.08
Triatoma gerstaeckeri	-99.05	25.18
Triatoma gerstaeckeri	-99.0539	22.0058
Triatoma gerstaeckeri	-99.06	25.13
Triatoma gerstaeckeri	-99.0808	21.6889
Triatoma gerstaeckeri	-99.1	26.64
Triatoma gerstaeckeri	-99.1	25.3
Triatoma gerstaeckeri	-99.11	28.87
Triatoma gerstaeckeri	-99.13	22.99
Triatoma gerstaeckeri	-99.13	25.17
Triatoma gerstaeckeri	-99.13	25.08
Triatoma gerstaeckeri	-99.13	25.33
Triatoma gerstaeckeri	-99.14	30.05
Triatoma gerstaeckeri	-99.14	30.05
Triatoma gerstaeckeri	-99.17	28.16
Triatoma gerstaeckeri	-99.17	28.16
Triatoma gerstaeckeri	-99.17	28.16
Triatoma gerstaeckeri	-99.17	28.16
Triatoma gerstaeckeri	-99.17	28.16
Triatoma gerstaeckeri	-99.17	28.16
Triatoma gerstaeckeri	-99.17	28.16
Triatoma gerstaeckeri	-99.17	28.16
Triatoma gerstaeckeri	-99.17	28.16
Triatoma gerstaeckeri	-99.17	26.23
Triatoma gerstaeckeri	-99.1811	25.7931
Triatoma gerstaeckeri	-99.1811	25.7931
Triatoma gerstaeckeri	-99.2275	26.5647
Triatoma gerstaeckeri	-99.2275	26.5647
Triatoma gerstaeckeri	-99.24	28.19
Triatoma gerstaeckeri	-99.24	28.19
Triatoma gerstaeckeri	-99.2444	21.6322
Triatoma gerstaeckeri	-99.2444	21.6322
Triatoma gerstaeckeri	-99.25	29.57
Triatoma gerstaeckeri	-99.25	29.57
Triatoma gerstaeckeri	-99.28	28.28
Triatoma gerstaeckeri	-99.3	24.6667
Triatoma gerstaeckeri	-99.3042	21.6311
Triatoma gerstaeckeri	-99.3042	21.6311
Triatoma gerstaeckeri	-99.3125	21.6783
Triatoma gerstaeckeri	-99.3125	21.6783
Triatoma gerstaeckeri	-99.3147	21.68
Triatoma gerstaeckeri	-99.3225	22.5208
Triatoma gerstaeckeri	-99.3225	22.5208
Triatoma gerstaeckeri	-99.3378	22.5167
Triatoma gerstaeckeri	-99.35	26.4
Triatoma gerstaeckeri	-99.3917	21.9203
Triatoma gerstaeckeri	-99.45	28.31
Triatoma gerstaeckeri	-99.4511	21.8736
Triatoma gerstaeckeri	-99.5556	24.4444
Triatoma gerstaeckeri	-99.5556	24.4444
Triatoma gerstaeckeri	-99.5667	24.8597
Triatoma gerstaeckeri	-99.57	24.86
Triatoma gerstaeckeri	-99.59	24.86
Triatoma gerstaeckeri	-99.67	25.25
Triatoma gerstaeckeri	-99.68	25.27
Triatoma gerstaeckeri	-99.7083	23.0028
Triatoma gerstaeckeri	-99.7083	23.0028
Triatoma gerstaeckeri	-99.71	29.5
Triatoma gerstaeckeri	-99.75	21.5594
Triatoma gerstaeckeri	-99.75	21.5594
Triatoma gerstaeckeri	-99.75	28.42
Triatoma gerstaeckeri	-99.75	28.42
Triatoma gerstaeckeri	-99.75	28.42
Triatoma gerstaeckeri	-99.75	28.42
Triatoma gerstaeckeri	-99.76	29.73
Triatoma gerstaeckeri	-99.81	28.41
Triatoma gerstaeckeri	-99.81	28.41
Triatoma gerstaeckeri	-99.8689	21.5661
Triatoma gerstaeckeri	-99.8689	21.5661
Triatoma gerstaeckeri	-99.8761	21.6247
Triatoma gerstaeckeri	-99.8761	21.6247
Triatoma gerstaeckeri	-99.8764	21.6569
Triatoma gerstaeckeri	-99.8764	21.6569
Triatoma gerstaeckeri	-99.8808	21.6011
Triatoma gerstaeckeri	-99.8861	21.5992
Triatoma gerstaeckeri	-99.8861	21.5992
Triatoma gerstaeckeri	-100.02	29.11
Triatoma gerstaeckeri	-100.02	29.11
Triatoma gerstaeckeri	-100.02	29.11
Triatoma gerstaeckeri	-100.02	29.11
Triatoma gerstaeckeri	-100.02	29.11
Triatoma gerstaeckeri	-100.02	29.11
Triatoma gerstaeckeri	-100.138	25.6892
Triatoma gerstaeckeri	-100.14	25.69
Triatoma gerstaeckeri	-100.14	25.69
Triatoma gerstaeckeri	-100.14	25.69
Triatoma gerstaeckeri	-100.151	22.8594
Triatoma gerstaeckeri	-100.151	22.8594
Triatoma gerstaeckeri	-100.308	25.6711
Triatoma gerstaeckeri	-100.308	25.6711
Triatoma gerstaeckeri	-100.308	25.6711
Triatoma gerstaeckeri	-100.379	22.1625
Triatoma gerstaeckeri	-100.379	22.1625
Triatoma gerstaeckeri	-100.383	22.1644
Triatoma gerstaeckeri	-100.47	26.54
Triatoma gerstaeckeri	-100.56	29.56
Triatoma gerstaeckeri	-100.99	29.89
Triatoma gerstaeckeri	-100.99	29.89
Triatoma gerstaeckeri	-100.99	29.89
Triatoma gerstaeckeri	-100.99	29.89
Triatoma gerstaeckeri	-100.99	29.89
Triatoma gerstaeckeri	-101.12	27.8483
Triatoma gerstaeckeri	-101.12	27.8483
Triatoma gerstaeckeri	-101.73	30.45
Triatoma gerstaeckeri	-101.73	30.45
Triatoma gerstaeckeri	-101.73	30.45
Triatoma gerstaeckeri	-101.73	30.45
Triatoma gerstaeckeri	-101.73	30.45
Triatoma gerstaeckeri	-101.73	30.45
Triatoma gerstaeckeri	-101.73	30.45
Triatoma gerstaeckeri	-101.8	30.47
Triatoma gerstaeckeri	-101.8	30.47
Triatoma gerstaeckeri	-101.88	33.59
Triatoma gerstaeckeri	-101.96	33.77
Triatoma gerstaeckeri	-102.31	34.55
Triatoma gerstaeckeri	-103.18	29.16
Triatoma gerstaeckeri	-103.3	29.27
Triatoma gerstaeckeri	-103.3	29.27
Triatoma gerstaeckeri	-103.346	24.6764
Triatoma gerstaeckeri	-103.35	24.68
Triatoma gerstaeckeri	-103.35	24.68
Triatoma gerstaeckeri	-103.91	30.6
Triatoma gerstaeckeri	-103.93	30.6
Triatoma gerstaeckeri	-103.93	30.62
Triatoma gerstaeckeri	-103.93	30.62
Triatoma gerstaeckeri	-104.3	29.82
Triatoma longipennis	-101.348	20.6731
Triatoma longipennis	-101.374	20.5258
Triatoma longipennis	-101.402	20.6389
Triatoma longipennis	-101.407	20.6325
Triatoma longipennis	-101.438	20.7111
Triatoma longipennis	-101.44	20.3347
Triatoma longipennis	-101.469	20.6058
Triatoma longipennis	-101.475	20.3889
Triatoma longipennis	-101.536	20.7814
Triatoma longipennis	-101.58	21.04
Triatoma longipennis	-101.582	20.5667
Triatoma longipennis	-101.628	20.5458
Triatoma longipennis	-101.674	20.3472
Triatoma longipennis	-101.676	20.4833
Triatoma longipennis	-101.697	20.4628
Triatoma longipennis	-101.713	20.7292
Triatoma longipennis	-101.722	20.43
Triatoma longipennis	-101.747	20.8361
Triatoma longipennis	-101.765	20.2106
Triatoma longipennis	-101.808	20.7458
Triatoma longipennis	-101.808	20.83
Triatoma longipennis	-101.829	20.6792
Triatoma longipennis	-101.843	20.6736
Triatoma longipennis	-101.85	20.6686
Triatoma longipennis	-101.864	20.8264
Triatoma longipennis	-101.893	20.2964
Triatoma longipennis	-101.919	20.6483
Triatoma longipennis	-101.922	20.6022
Triatoma longipennis	-101.997	20.7972
Triatoma longipennis	-102.139	20.4469
Triatoma longipennis	-102.139	20.4469
Triatoma longipennis	-102.465	21.1683
Triatoma longipennis	-102.55	20.2772
Triatoma longipennis	-102.617	21.8806
Triatoma longipennis	-102.626	21.8581
Triatoma longipennis	-102.664	21.8594
Triatoma longipennis	-102.669	21.8678
Triatoma longipennis	-102.719	21.8453
Triatoma longipennis	-102.761	20.8167
Triatoma longipennis	-102.763	21.8472
Triatoma longipennis	-102.841	21.8067
Triatoma longipennis	-102.876	19.9267
Triatoma longipennis	-102.912	21.6658
Triatoma longipennis	-102.973	21.7731
Triatoma longipennis	-103.043	20.1583
Triatoma longipennis	-103.089	21.4694
Triatoma longipennis	-103.118	21.4103
Triatoma longipennis	-103.123	23.9375
Triatoma longipennis	-103.166	21.2656
Triatoma longipennis	-103.178	20.5189
Triatoma longipennis	-103.184	20.1536
Triatoma longipennis	-103.192	20.3483
Triatoma longipennis	-103.224	22.1708
Triatoma longipennis	-103.226	21.2881
Triatoma longipennis	-103.241	20.6236
Triatoma longipennis	-103.241	20.6236
Triatoma longipennis	-103.312	21.9219
Triatoma longipennis	-103.322	21.6975
Triatoma longipennis	-103.324	21.6711
Triatoma longipennis	-103.346	20.6764
Triatoma longipennis	-103.428	21.0439
Triatoma longipennis	-103.429	20.2836
Triatoma longipennis	-103.443	21.9272
Triatoma longipennis	-103.443	21.9272
Triatoma longipennis	-103.569	20.2278
Triatoma longipennis	-103.592	22.7861
Triatoma longipennis	-103.6	20.0103
Triatoma longipennis	-103.603	19.3275
Triatoma longipennis	-103.615	21.3269
Triatoma longipennis	-103.65	19.3328
Triatoma longipennis	-103.658	19.2792
Triatoma longipennis	-103.665	20.4158
Triatoma longipennis	-103.678	19.335
Triatoma longipennis	-103.701	20.6483
Triatoma longipennis	-103.729	22.3883
Triatoma longipennis	-103.731	19.2431
Triatoma longipennis	-103.733	19.1114
Triatoma longipennis	-103.74	19.3231
Triatoma longipennis	-103.76	19.3203
Triatoma longipennis	-103.78	21.7814
Triatoma longipennis	-103.812	21.6828
Triatoma longipennis	-103.813	19.5472
Triatoma longipennis	-103.837	20.8828
Triatoma longipennis	-103.848	20.6833
Triatoma longipennis	-103.861	20.3825
Triatoma longipennis	-103.862	20.0883
Triatoma longipennis	-103.924	23.4764
Triatoma longipennis	-103.931	20.4347
Triatoma longipennis	-103.964	18.9342
Triatoma longipennis	-103.971	19.7858
Triatoma longipennis	-103.976	20.7003
Triatoma longipennis	-103.983	19.6969
Triatoma longipennis	-103.987	20.4331
Triatoma longipennis	-104.049	20.2028
Triatoma longipennis	-104.156	19.8239
Triatoma longipennis	-104.162	19.9056
Triatoma longipennis	-104.164	20.2175
Triatoma longipennis	-104.205	21.45
Triatoma longipennis	-104.217	19.8053
Triatoma longipennis	-104.237	20.2747
Triatoma longipennis	-104.268	19.9544
Triatoma longipennis	-104.359	19.4506
Triatoma longipennis	-104.369	19.7708
Triatoma longipennis	-104.406	20.2028
Triatoma longipennis	-104.409	20.4381
Triatoma longipennis	-104.435	19.6022
Triatoma longipennis	-104.562	19.2375
Triatoma longipennis	-104.602	19.7189
Triatoma longipennis	-104.822	20.3806
Triatoma longipennis	-104.824	21.5822
Triatoma longipennis	-104.859	21.4275
Triatoma longipennis	-104.861	21.1303
Triatoma longipennis	-104.894	21.5161
Triatoma longipennis	-106.711	23.9689
Triatoma longipennis	-107.196	24.2586
Triatoma mazzottii	-94.7667	16.5875
Triatoma mazzottii	-95.1494	16.9944
Triatoma mazzottii	-95.8444	17.3972
Triatoma mazzottii	-96.0722	16.0453
Triatoma mazzottii	-96.1881	15.8931
Triatoma mazzottii	-96.3061	15.7042
Triatoma mazzottii	-96.5467	18.0614
Triatoma mazzottii	-96.6597	18.2133
Triatoma mazzottii	-96.7333	15.7847
Triatoma mazzottii	-96.7442	15.8447
Triatoma mazzottii	-96.7625	15.7342
Triatoma mazzottii	-96.7642	15.8028
Triatoma mazzottii	-96.8739	15.9339
Triatoma mazzottii	-96.9375	15.8972
Triatoma mazzottii	-96.9417	15.8189
Triatoma mazzottii	-97.0667	15.8625
Triatoma mazzottii	-97.0828	15.9828
Triatoma mazzottii	-97.0867	16.3403
Triatoma mazzottii	-97.1247	16.1581
Triatoma mazzottii	-97.1436	16.1058
Triatoma mazzottii	-97.1853	16.0611
Triatoma mazzottii	-97.2847	15.9506
Triatoma mazzottii	-97.2922	16.2364
Triatoma mazzottii	-97.4333	16.0111
Triatoma mazzottii	-97.6069	16.1292
Triatoma mazzottii	-97.6792	17.2694
Triatoma mazzottii	-97.7681	16.2125
Triatoma mazzottii	-97.775	17.1842
Triatoma mazzottii	-97.8233	16.2806
Triatoma mazzottii	-97.9342	16.6769
Triatoma mazzottii	-97.9722	16.1861
Triatoma mazzottii	-97.9789	16.2125
Triatoma mazzottii	-97.9972	16.2597
Triatoma mazzottii	-98.0111	17.3333
Triatoma mazzottii	-98.0439	16.3792
Triatoma mazzottii	-98.0522	16.3417
Triatoma mazzottii	-98.1444	16.5417
Triatoma mazzottii	-98.1556	16.6128
Triatoma mazzottii	-98.2569	16.3178
Triatoma mazzottii	-100.587	17.2492
Triatoma mazzottii	-100.63	17.2208
Triatoma mazzottii	-100.641	17.1581
Triatoma_mexicana	-100.52	20.541
Triatoma_mexicana	-98.7608	20.5922
Triatoma_mexicana	-99.8133	20.6933
Triatoma_mexicana	-101.028	20.7256
Triatoma_mexicana	-99.2375	20.7344
Triatoma_mexicana	-99.2194	20.7581
Triatoma_mexicana	-99.1514	20.7669
Triatoma_mexicana	-99.1833	20.775
Triatoma_mexicana	-99.1297	20.82
Triatoma_mexicana	-99.1103	20.8231
Triatoma_mexicana	-99.0964	20.8372
Triatoma_mexicana	-99.1508	20.8522
Triatoma_mexicana	-99.1947	20.86
Triatoma_mexicana	-100.65	20.88
Triatoma_mexicana	-98.5833	20.8972
Triatoma_mexicana	-100.87	20.9
Triatoma_mexicana	-98.4489	20.9022
Triatoma_mexicana	-98.435	20.935
Triatoma_mexicana	-100.82	20.96
Triatoma_mexicana	-100.59	20.98
Triatoma_mexicana	-100.149	20.99
Triatoma_mexicana	-100.15	20.99
Triatoma_mexicana	-100.14	20.99
Triatoma_mexicana	-99.19	21.005
Triatoma_mexicana	-100.14	21.01
Triatoma_mexicana	-100.11	21.0332
Triatoma_mexicana	-100.144	21.0372
Triatoma_mexicana	-101.58	21.04
Triatoma_mexicana	-100.18	21.04
Triatoma_mexicana	-100.14	21.04
Triatoma_mexicana	-100.136	21.0502
Triatoma_mexicana	-99.815	21.0519
Triatoma_mexicana	-100.241	21.0564
Triatoma_mexicana	-100.24	21.06
Triatoma_mexicana	-100.23	21.06
Triatoma_mexicana	-100.18	21.06
Triatoma_mexicana	-100.15	21.06
Triatoma_mexicana	-100.043	21.0613
Triatoma_mexicana	-100.091	21.0625
Triatoma_mexicana	-100.226	21.0639
Triatoma_mexicana	-101.72	21.07
Triatoma_mexicana	-100.23	21.07
Triatoma_mexicana	-100.19	21.07
Triatoma_mexicana	-100.18	21.07
Triatoma_mexicana	-100.16	21.07
Triatoma_mexicana	-100.178	21.0706
Triatoma_mexicana	-100.163	21.0731
Triatoma_mexicana	-100.012	21.0744
Triatoma_mexicana	-100.045	21.0748
Triatoma_mexicana	-100.186	21.0756
Triatoma_mexicana	-100.184	21.08
Triatoma_mexicana	-101.53	21.08
Triatoma_mexicana	-100.82	21.08
Triatoma_mexicana	-100.23	21.08
Triatoma_mexicana	-100.2	21.08
Triatoma_mexicana	-100.19	21.08
Triatoma_mexicana	-100.18	21.08
Triatoma_mexicana	-100.16	21.08
Triatoma_mexicana	-100.14	21.08
Triatoma_mexicana	-100.141	21.0814
Triatoma_mexicana	-100.02	21.0816
Triatoma_mexicana	-100.2	21.0817
Triatoma_mexicana	-100.041	21.082
Triatoma_mexicana	-100.233	21.0839
Triatoma_mexicana	-100.18	21.09
Triatoma_mexicana	-100.16	21.09
Triatoma_mexicana	-100.07	21.09
Triatoma_mexicana	-100.043	21.0904
Triatoma_mexicana	-100.158	21.1
Triatoma_mexicana	-100.23	21.1
Triatoma_mexicana	-100.16	21.1
Triatoma_mexicana	-100.13	21.1
Triatoma_mexicana	-100.07	21.1
Triatoma_mexicana	-100.232	21.1028
Triatoma_mexicana	-100.16	21.11
Triatoma_mexicana	-100.15	21.11
Triatoma_mexicana	-100.14	21.11
Triatoma_mexicana	-99.513	21.1121
Triatoma_mexicana	-100.156	21.1142
Triatoma_mexicana	-100.124	21.1153
Triatoma_mexicana	-100.09	21.12
Triatoma_mexicana	-100.021	21.1289
Triatoma_mexicana	-100.08	21.13
Triatoma_mexicana	-100.15	21.13
Triatoma_mexicana	-100.13	21.13
Triatoma_mexicana	-100.1	21.13
Triatoma_mexicana	-100.08	21.13
Triatoma_mexicana	-100.07	21.13
Triatoma_mexicana	-100.06	21.13
Triatoma_mexicana	-100.04	21.13
Triatoma_mexicana	-100.02	21.13
Triatoma_mexicana	-100.102	21.1323
Triatoma_mexicana	-100.061	21.1325
Triatoma_mexicana	-99.6253	21.1342
Triatoma_mexicana	-100.068	21.1389
Triatoma_mexicana	-100.07	21.14
Triatoma_mexicana	-100.06	21.14
Triatoma_mexicana	-100.05	21.14
Triatoma_mexicana	-100.03	21.14
Triatoma_mexicana	-98.42	21.1403
Triatoma_mexicana	-100.08	21.15
Triatoma_mexicana	-100.07	21.15
Triatoma_mexicana	-100.075	21.1511
Triatoma_mexicana	-100.04	21.16
Triatoma_mexicana	-100.155	21.1615
Triatoma_mexicana	-100.242	21.1625
Triatoma_mexicana	-100.197	21.1692
Triatoma_mexicana	-100.2	21.17
Triatoma_mexicana	-100.11	21.17
Triatoma_mexicana	-100.1	21.17
Triatoma_mexicana	-100.109	21.1722
Triatoma_mexicana	-100.2	21.18
Triatoma_mexicana	-100.14	21.18
Triatoma_mexicana	-98.17	21.18
Triatoma_mexicana	-98.13	21.18
Triatoma_mexicana	-99.3203	21.1819
Triatoma_mexicana	-100.199	21.1833
Triatoma_mexicana	-100.145	21.1844
Triatoma_mexicana	-100.156	21.1889
Triatoma_mexicana	-100.67	21.19
Triatoma_mexicana	-100.21	21.19
Triatoma_mexicana	-100.16	21.19
Triatoma_mexicana	-98.14	21.19
Triatoma_mexicana	-100.211	21.1906
Triatoma_mexicana	-100.212	21.1981
Triatoma_mexicana	-100.179	21.1997
Triatoma_mexicana	-100.29	21.2
Triatoma_mexicana	-100.21	21.2
Triatoma_mexicana	-100.18	21.2
Triatoma_mexicana	-100.1	21.2
Triatoma_mexicana	-100.143	21.204
Triatoma_mexicana	-100.242	21.2058
Triatoma_mexicana	-100.31	21.21
Triatoma_mexicana	-100.24	21.21
Triatoma_mexicana	-100.21	21.21
Triatoma_mexicana	-100.19	21.21
Triatoma_mexicana	-100.18	21.21
Triatoma_mexicana	-100.09	21.21
Triatoma_mexicana	-98.16	21.21
Triatoma_mexicana	-98.14	21.21
Triatoma_mexicana	-98.13	21.21
Triatoma_mexicana	-100.192	21.2106
Triatoma_mexicana	-100.215	21.2111
Triatoma_mexicana	-99.4725	21.2167
Triatoma_mexicana	-100.234	21.22
Triatoma_mexicana	-100.33	21.22
Triatoma_mexicana	-100.3	21.22
Triatoma_mexicana	-100.17	21.22
Triatoma_mexicana	-98.08	21.22
Triatoma_mexicana	-99.925	21.2214
Triatoma_mexicana	-100.172	21.2231
Triatoma_mexicana	-100.251	21.23
Triatoma_mexicana	-100.25	21.23
Triatoma_mexicana	-100.16	21.24
Triatoma_mexicana	-98.05	21.24
Triatoma_mexicana	-100.158	21.2439
Triatoma_mexicana	-100.27	21.25
Triatoma_mexicana	-98.25	21.25
Triatoma_mexicana	-100.173	21.2569
Triatoma_mexicana	-100.25	21.26
Triatoma_mexicana	-100.23	21.26
Triatoma_mexicana	-100.17	21.26
Triatoma_mexicana	-100.08	21.26
Triatoma_mexicana	-100.228	21.2628
Triatoma_mexicana	-100.4	21.27
Triatoma_mexicana	-100.28	21.27
Triatoma_mexicana	-100.26	21.27
Triatoma_mexicana	-98.08	21.27
Triatoma_mexicana	-98.07	21.27
Triatoma_mexicana	-98.02	21.27
Triatoma_mexicana	-98.14	21.28
Triatoma_mexicana	-98.04	21.28
Triatoma_mexicana	-99.9644	21.2819
Triatoma_mexicana	-100.31	21.29
Triatoma_mexicana	-100.26	21.29
Triatoma_mexicana	-100.09	21.29
Triatoma_mexicana	-100.517	21.2975
Triatoma_mexicana	-100.056	21.2986
Triatoma_mexicana	-98.6903	21.3
Triatoma_mexicana	-100.52	21.3
Triatoma_mexicana	-100.31	21.3
Triatoma_mexicana	-100.29	21.3
Triatoma_mexicana	-100.06	21.3
Triatoma_mexicana	-98.08	21.3
Triatoma_mexicana	-100.153	21.3103
Triatoma_mexicana	-98.8075	21.3106
Triatoma_mexicana	-100.43	21.34
Triatoma_mexicana	-100.24	21.34
Triatoma_mexicana	-100.03	21.34
Triatoma_mexicana	-100.243	21.3444
Triatoma_mexicana	-99.9608	21.3494
Triatoma_mexicana	-98.04	21.35
Triatoma_mexicana	-100.171	21.351
Triatoma_mexicana	-99.9414	21.3556
Triatoma_mexicana	-98.06	21.36
Triatoma_mexicana	-100.102	21.3606
Triatoma_mexicana	-98.15	21.38
Triatoma_mexicana	-99.585	21.3892
Triatoma_mexicana	-100.28	21.4
Triatoma_mexicana	-100.2	21.4
Triatoma_mexicana	-98.18	21.42
Triatoma_mexicana	-99.8222	21.4261
Triatoma_mexicana	-100.19	21.43
Triatoma_mexicana	-98.18	21.43
Triatoma_mexicana	-100.192	21.4317
Triatoma_mexicana	-100.213	21.4389
Triatoma_mexicana	-100.21	21.44
Triatoma_mexicana	-98.2	21.44
Triatoma_mexicana	-98.14	21.44
Triatoma_mexicana	-98	21.44
Triatoma_mexicana	-98.2	21.45
Triatoma_mexicana	-98.7	21.4597
Triatoma_mexicana	-100.54	21.46
Triatoma_mexicana	-98.7108	21.4656
Triatoma_mexicana	-100.117	21.4853
Triatoma_mexicana	-100.12	21.49
Triatoma_mexicana	-99.5625	21.5011
Triatoma_mexicana	-99.4278	21.5017
Triatoma_mexicana	-99.4019	21.5067
Triatoma_mexicana	-100.18	21.51
Triatoma_mexicana	-100.179	21.5128
Triatoma_mexicana	-99.5842	21.5153
Triatoma_mexicana	-100.26	21.52
Triatoma_mexicana	-100.17	21.52
Triatoma_mexicana	-98	21.52
Triatoma_mexicana	-100.15	21.53
Triatoma_mexicana	-99.0931	21.5361
Triatoma_mexicana	-99.5758	21.5375
Triatoma_mexicana	-99.6017	21.5383
Triatoma_mexicana	-99.6883	21.5472
Triatoma_mexicana	-100.31	21.56
Triatoma_mexicana	-99.8689	21.5661
Triatoma_mexicana	-100.29	21.57
Triatoma_mexicana	-100.1	21.57
Triatoma_mexicana	-100.29	21.58
Triatoma_mexicana	-100.286	21.5861
Triatoma_mexicana	-99.5658	21.5897
Triatoma_mexicana	-100.29	21.59
Triatoma_mexicana	-100.3	21.6
Triatoma_mexicana	-100.27	21.6
Triatoma_mexicana	-100.24	21.6
Triatoma_mexicana	-100.23	21.6
Triatoma_mexicana	-100.17	21.6
Triatoma_mexicana	-100.173	21.6017
Triatoma_mexicana	-100.225	21.6036
Triatoma_mexicana	-100.239	21.6044
Triatoma_mexicana	-100.28	21.62
Triatoma_mexicana	-100.26	21.62
Triatoma_mexicana	-100.775	21.6264
Triatoma_mexicana	-100.21	21.63
Triatoma_mexicana	-99.8197	21.6525
Triatoma_mexicana	-99.7142	21.6561
Triatoma_mexicana	-99.495	21.6561
Triatoma_mexicana	-100.41	21.66
Triatoma_mexicana	-100.37	21.67
Triatoma_mexicana	-100.33	21.67
Triatoma_mexicana	-99.3125	21.6783
Triatoma_mexicana	-100.33	21.68
Triatoma_mexicana	-99.6083	21.6861
Triatoma_mexicana	-99.6467	21.7231
Triatoma_mexicana	-99.6458	21.8436
Triatoma_mexicana	-99.4511	21.8736
Triatoma_mexicana	-99.9967	21.9319
Triatoma_mexicana	-100.011	21.9422
Triatoma_mexicana	-100.468	21.9708
Triatoma nitida	-89.3153	14.6789
Triatoma nitida	-89.5339	20.3953
Triatoma nitida	-89.5339	20.3953
Triatoma nitida	-89.5339	20.3953
Triatoma nitida	-89.7369	14.6689
Triatoma nitida	-89.8625	14.5319
Triatoma nitida	-90.0244	14.5075
Triatoma nitida	-90.1111	14.25
Triatoma nitida	-90.3589	14.4206
Triatoma nitida	-90.4931	14.4156
Triatoma nitida	-90.4944	14.425
Triatoma nitida	-90.6292	15.375
Triatoma nitida	-90.9433	15.1753
Triatoma nitida	-91.1028	15.1889
Triatoma nitida	-91.8886	15.5922
Triatoma nitida	-94.8306	17.1819
Triatoma nitida	-94.8306	17.1819
Triatoma nitida	-94.8306	17.1819
Triatoma nitida	-96.7806	16.9319
Triatoma nitida	-96.7806	16.9319
Triatoma nitida	-96.7806	16.9319
Triatoma nitida	-97.2397	16.0931
Triatoma phyllosoma	-94.9564	16.6922
Triatoma phyllosoma	-95.0194	16.4333
Triatoma phyllosoma	-95.12	16.5592
Triatoma phyllosoma	-95.1617	16.5889
Triatoma phyllosoma	-95.2389	16.3244
Triatoma phyllosoma	-95.3917	16.0625
Triatoma phyllosoma	-95.7258	16.2994
Triatoma phyllosoma	-95.97	16.6289
Triatoma phyllosoma	-95.9783	16.6078
Triatoma phyllosoma	-95.9917	16.6106
Triatoma phyllosoma	-95.9986	16.6603
Triatoma phyllosoma	-96.0264	16.5528
Triatoma phyllosoma	-96.0319	16.7792
Triatoma phyllosoma	-96.0328	16.6156
Triatoma phyllosoma	-96.0389	16.5133
Triatoma phyllosoma	-96.0972	16.6578
Triatoma phyllosoma	-96.1061	16.495
Triatoma phyllosoma	-96.1708	16.6972
Triatoma phyllosoma	-96.3056	16.4514
Triatoma phyllosoma	-96.3083	16.6694
Triatoma phyllosoma	-96.3097	16.4944
Triatoma phyllosoma	-96.5764	15.8353
Triatoma phyllosoma	-96.6911	15.8767
Triatoma phyllosoma	-96.6917	15.7317
Triatoma phyllosoma	-96.7083	15.9689
Triatoma phyllosoma	-96.7233	15.8097
Triatoma phyllosoma	-96.7625	15.7342
Triatoma phyllosoma	-96.7642	15.7478
Triatoma phyllosoma	-96.9972	15.8786
Triatoma phyllosoma	-97.6069	16.1292
Triatoma phyllosoma	-97.7761	17.8047
Triatoma phyllosoma	-97.9722	16.1861
Triatoma phyllosoma	-98.0522	16.3417
Triatoma protracta	-96.9767	30.8531
Triatoma protracta	-97.3425	31.0981
Triatoma protracta	-97.4972	25.9014
Triatoma protracta	-99.2303	30.7486
Triatoma protracta	-99.3893	29.3427
Triatoma protracta	-101.844	33.9139
Triatoma protracta	-104.441	32.1769
Triatoma protracta	-108.28	32.77
Triatoma protracta	-108.297	32.7113
Triatoma protracta	-109.132	31.6903
Triatoma protracta	-109.141	31.9136
Triatoma protracta	-109.191	34.1067
Triatoma protracta	-109.541	35.7114
Triatoma protracta	-109.821	31.8142
Triatoma protracta	-109.835	27.7308
Triatoma protracta	-109.962	31.9094
Triatoma protracta	-110.294	31.9678
Triatoma protracta	-110.355	31.4885
Triatoma protracta	-110.652	33.3528
Triatoma protracta	-110.712	32.1011
Triatoma protracta	-110.756	31.5394
Triatoma protracta	-110.786	33.3942
Triatoma protracta	-110.879	31.725
Triatoma protracta	-110.926	32.2217
Triatoma protracta	-110.954	29.0989
Triatoma protracta	-110.998	31.5317
Triatoma protracta	-111.757	34.6489
Triatoma protracta	-111.76	34.8697
Triatoma protracta	-111.779	34.8269
Triatoma protracta	-111.822	33.4222
Triatoma protracta	-111.837	32.889
Triatoma protracta	-111.889	33.5268
Triatoma protracta	-112.009	34.7392
Triatoma protracta	-112.073	33.4483
Triatoma protracta	-112.468	34.54
Triatoma protracta	-112.546	37.1278
Triatoma protracta	-112.747	34.2217
Triatoma protracta	-112.844	34.1628
Triatoma protracta	-112.86	32.3717
Triatoma protracta	-112.918	34.3153
Triatoma protracta	-113.305	37.2842
Triatoma protracta	-113.32	37.2272
Triatoma protracta	-113.324	33.0311
Triatoma protracta	-113.585	37.0742
Triatoma protracta	-113.791	32.7219
Triatoma protracta	-114.624	32.7253
Triatoma protracta	-114.838	32.8169
Triatoma protracta	-114.919	35.4653
Triatoma protracta	-114.974	32.3122
Triatoma protracta	-115.139	32.3969
Triatoma protracta	-115.164	37.365
Triatoma protracta	-115.178	28.1111
Triatoma protracta	-115.244	35.4544
Triatoma protracta	-115.518	33.24
Triatoma protracta	-115.611	36.5113
Triatoma protracta	-115.639	36.48
Triatoma protracta	-115.673	35.4975
Triatoma protracta	-115.709	35.5154
Triatoma protracta	-115.913	30.5603
Triatoma protracta	-115.942	30.5603
Triatoma protracta	-115.963	33.6783
Triatoma protracta	-115.994	36.6606
Triatoma protracta	-116.071	36.4197
Triatoma protracta	-116.189	32.6175
Triatoma protracta	-116.243	32.6169
Triatoma protracta	-116.258	32.617
Triatoma protracta	-116.312	34.1347
Triatoma protracta	-116.405	31.5558
Triatoma protracta	-116.421	34.2944
Triatoma protracta	-116.431	34.1142
Triatoma protracta	-116.433	34.3316
Triatoma protracta	-116.501	33.9611
Triatoma protracta	-116.544	33.8303
Triatoma protracta	-116.572	32.5356
Triatoma protracta	-116.601	33.0786
Triatoma protracta	-116.671	33.6911
Triatoma protracta	-116.743	32.5364
Triatoma protracta	-116.745	33.7931
Triatoma protracta	-116.875	34.125
Triatoma protracta	-116.886	33.0915
Triatoma protracta	-116.958	33.7839
Triatoma protracta	-116.97	34.1617
Triatoma protracta	-116.971	33.7475
Triatoma protracta	-116.992	33.4719
Triatoma protracta	-117.037	34.0907
Triatoma protracta	-117.042	33.0497
Triatoma protracta	-117.099	34.3253
Triatoma protracta	-117.156	32.7153
Triatoma protracta	-117.182	34.0556
Triatoma protracta	-117.196	32.7682
Triatoma protracta	-117.204	34.03
Triatoma protracta	-117.228	33.7825
Triatoma protracta	-117.237	34.3725
Triatoma protracta	-117.26	34.0483
Triatoma protracta	-117.289	34.1077
Triatoma protracta	-117.395	33.9533
Triatoma protracta	-117.427	34.3258
Triatoma protracta	-117.521	33.9261
Triatoma protracta	-117.719	34.0967
Triatoma protracta	-117.777	33.7231
Triatoma protracta	-117.778	33.9478
Triatoma protracta	-117.851	34.4461
Triatoma protracta	-117.864	34.1361
Triatoma protracta	-117.867	33.7456
Triatoma protracta	-117.998	34.1481
Triatoma protracta	-118.022	34.1708
Triatoma protracta	-118.026	35.6625
Triatoma protracta	-118.062	36.6061
Triatoma protracta	-118.069	36.579
Triatoma protracta	-118.116	34.5794
Triatoma protracta	-118.13	34.1897
Triatoma protracta	-118.136	34.6981
Triatoma protracta	-118.144	34.1478
Triatoma protracta	-118.162	34.8642
Triatoma protracta	-118.173	35.0525
Triatoma protracta	-118.2	34.8952
Triatoma protracta	-118.217	34.2061
Triatoma protracta	-118.272	37.2666
Triatoma protracta	-118.3	34.1358
Triatoma protracta	-118.424	35.7547
Triatoma protracta	-118.43	34.0561
Triatoma protracta	-118.476	37.8192
Triatoma protracta	-118.536	34.7936
Triatoma protracta	-118.622	34.4889
Triatoma protracta	-118.773	36.5642
Triatoma protracta	-118.852	34.7961
Triatoma protracta	-118.874	34.8014
Triatoma protracta	-118.946	35.3532
Triatoma protracta	-119.052	34.1063
Triatoma protracta	-119.066	34.7544
Triatoma protracta	-119.104	34.1903
Triatoma protracta	-119.183	34.9936
Triatoma protracta	-119.295	36.905
Triatoma protracta	-119.456	35.1425
Triatoma protracta	-119.513	37.0375
Triatoma protracta	-119.555	36.7081
Triatoma protracta	-119.58	37.6706
Triatoma protracta	-119.693	37.1283
Triatoma protracta	-119.7	37.2622
Triatoma protracta	-119.739	37.0994
Triatoma protracta	-120.06	36.9614
Triatoma protracta	-120.136	38.0022
Triatoma protracta	-120.207	34.9198
Triatoma protracta	-120.326	36.1514
Triatoma protracta	-120.457	34.6392
Triatoma protracta	-120.463	37.6636
Triatoma protracta	-120.98	35.9634
Triatoma protracta	-121.205	38.1381
Triatoma protracta	-121.957	37.835
Triatoma protracta	-121.986	37.1083
Triatoma protracta	-121.989	37.91
Triatoma protracta	-122.187	37.8317
Triatoma protracta	-122.221	37.1675
Triatoma protracta	-122.272	37.8717
Triatoma recurva	-104.205	21.45
Triatoma recurva	-104.205	21.45
Triatoma recurva	-104.205	21.45
Triatoma recurva	-104.52	21.52
Triatoma recurva	-104.54	21.92
Triatoma recurva	-104.89	21.52
Triatoma recurva	-104.89	21.52
Triatoma recurva	-104.89	21.52
Triatoma recurva	-104.89	21.52
Triatoma recurva	-104.89	21.52
Triatoma recurva	-104.89	21.52
Triatoma recurva	-105.6	22.7
Triatoma recurva	-105.6	22.7
Triatoma recurva	-106.788	24.0464
Triatoma recurva	-106.788	24.0464
Triatoma recurva	-107.384	24.7992
Triatoma recurva	-107.384	24.7992
Triatoma recurva	-107.384	24.7992
Triatoma recurva	-107.623	24.7683
Triatoma recurva	-107.623	24.7683
Triatoma recurva	-107.739	27.0267
Triatoma recurva	-107.739	27.0267
Triatoma recurva	-107.739	27.0267
Triatoma recurva	-108.28	27.3722
Triatoma recurva	-108.28	27.3722
Triatoma recurva	-108.28	27.3722
Triatoma recurva	-108.93	27.02
Triatoma recurva	-109.051	25.8267
Triatoma recurva	-109.051	25.8267
Triatoma recurva	-109.051	25.8267
Triatoma recurva	-109.24	31.59
Triatoma recurva	-109.445	27.0808
Triatoma recurva	-109.445	27.0808
Triatoma recurva	-109.74	28.54
Triatoma recurva	-109.83	32.9
Triatoma recurva	-109.83	32.9
Triatoma recurva	-109.95	28.62
Triatoma recurva	-110.9	27.93
Triatoma recurva	-112.549	38.5983
Triatoma recurva	-114.774	32.4631
Triatoma recurva	-114.774	32.4631
Triatoma recurva	-117.85	34.6017
Triatoma recurva	-120.844	38.4819
Triatoma recurva	-122.284	38.2972
Triatoma rubida	-102.03	31.52
Triatoma rubida	-102.33	31.52
Triatoma rubida	-102.33	31.52
Triatoma rubida	-103.18	29.16
Triatoma rubida	-106.07	31.4
Triatoma rubida	-106.07	31.4
Triatoma rubida	-106.07	31.4
Triatoma rubida	-107.214	24.8581
Triatoma rubida	-107.384	24.7992
Triatoma rubida	-107.701	24.7647
Triatoma rubida	-107.92	25.4822
Triatoma rubida	-107.921	25.2897
Triatoma rubida	-108.041	26.0433
Triatoma rubida	-108.992	25.7933
Triatoma rubida	-109.694	23.0542
Triatoma rubida	-109.716	23.4808
Triatoma rubida	-109.915	22.8881
Triatoma rubida	-109.92	22.89
Triatoma rubida	-109.92	22.89
Triatoma rubida	-110.223	23.4486
Triatoma rubida	-110.32	31.94
Triatoma rubida	-110.43	24.13
Triatoma rubida	-110.43	24.13
Triatoma rubida	-110.43	24.13
Triatoma rubida	-110.74	32.17
Triatoma rubida	-110.76	32.25
Triatoma rubida	-110.86	32.29
Triatoma rubida	-110.92	32.26
Triatoma rubida	-110.95	32.33
Triatoma rubida	-110.97	32.31
Triatoma rubida	-110.99	32.37
Triatoma rubida	-111.05	32.26
Triatoma rubida	-111.61	32.03
Triatoma rubida	-111.91	26.7233
Triatoma rubida	-112.05	33.06
Triatoma rubida	-112.38	35.56
Triatoma rubida	-112.38	35.56
Triatoma rubida	-112.71	34.42
Triatoma rubida	-112.896	27.2819
Triatoma rubida	-113.537	31.3167
Triatoma rubida	-114.774	32.4631
Triatoma rubida	-122.27	37.87
